# Supplementary material for: Clinical Determinants of Urinary Podocyte Biomarkers and Their Feasibility in Paraprotein-Related Kidney Disease
Source: Diagnostics (Basel). 2026 Mar 19;16(6):922. doi: 10.3390/diagnostics16060922 (PMC13025472; doi:10.3390/diagnostics16060922)
Supplement: Supplementary file 1 [file diagnostics-16-00922-s001.zip]

Archive with 1 entries (1 files):
- diagnostics-4187547-supplementary (1).pdf
